# Supplementary material for: WWOX Phosphorylation, Signaling, and Role in Neurodegeneration
Source: Front Neurosci. 2018 Aug 15;12:563. doi: 10.3389/fnins.2018.00563 (PMC6104168; doi:10.3389/fnins.2018.00563)
Supplement: TABLE S1 — Functional comparison between ER and WWOX in neurodegeneration. [file Table_1.XLSX]

## Sheet: 總表
	top_level_structure_name	Structure_name	Structure_ abbreviation	Z-score
	Frontal lobe (FL)	anterior orbital gyrus	AOrG	-0.835413
		frontal operculum	fro	-0.985975
		frontal pole	FP	-0.796333
		gyrus rectus	GRe	-0.950497
		inferior frontal gyrus, opercular part	opIFG	-1.00781
		inferior frontal gyrus, orbital part	orIFG	-0.937803
		inferior frontal gyrus, triangular part	trIFG	-1.05301
		inferior rostral gyrus	IRoG	-0.879817
		lateral orbital gyrus	LOrG	-1.02405
		medial orbital gyrus	MOrG	-0.946233
		middle frontal gyrus	MFG	-0.954394
		paracentral lobule, anterior part	PCLa	-0.851533
		paraterminal gyrus	PTG	0.327917
		parolfactory gyri	PaOG	-0.87214
		posterior orbital gyrus	POrG	-0.799437
		precentral gyrus	PrG	-0.858744
		superior frontal gyrus	SFG	-0.811569
		superior rostral gyrus	SRoG	-0.969053
	Insula (Ins)	long insular gyri	LIG	-0.950636
		short insular gyri	SIG	-0.906253
	Cingulate gyrus (CgG)	cingulate gyrus, frontal part	CgGf	-0.745342
		cingulate gyrus, parietal part	CgGp	-0.80425
		cingulate gyrus, retrosplenial part	CgGr	-0.763421
		subcallosal cingulate gyrus	SCG	-0.404627
	Hippocampal formation (HiF)	dentate gyrus	DG	-1.98971
		CA1 field	CA1	-1.0251
		CA2 field	CA2	-1.48962
		CA3 field	CA3	-1.15911
		CA4 field	CA4	-0.226239
		subiculum	S	-0.843147
	Parahippocampal gyrus (PHG)	parahippocampal gyrus	PHG	-0.593308
	Brain (Br)	piriform cortex	Pir	-0.13715
	Occipital lobe (OL)	cuneus	Cun	-0.696592
		inferior occipital gyrus	IOG	-0.90686
		lingual gyrus	LiG	-0.656383
		occipital pole	OP	-0.722833
		occipito-temporal gyrus	OTG	-0.916228
		superior occipital gyrus	SOG	-0.865736
	Parietal lobe (PL)	angular gyrus	AnG	-0.895394
		supramarginal gyrus	SMG	-0.938089
		paracentral lobule, posterior part	PCLp	-0.970508
		postcentral gyrus	PoG	-0.824339
		precuneus	PCu	-0.91675
		superior parietal lobule	SPL	-0.812153
	Temporal lobe (TL)	fusiform gyrus	FuG	-0.961803
		Heschl's gyrus	HG	-0.993228
		inferior temporal gyrus	ITG	-0.903642
		middle temporal gyrus	MTG	-0.868767
		planum polare	PLP	-0.892225
		planum temporale	PLT	-0.868606
		superior temporal gyrus	STG	-0.984189
		temporal pole	TP	-0.81796
		transverse gyri	TG	-1.01669
	Amygdala (Amg)	amygdalohippocampal transition zone	ATZ	-0.560122
		basolateral nucleus	BLA	-0.204889
		basomedial nucleus	BMA	-0.1463
		central nucleus	CeA	-0.0873722
		cortico-medial group	COMA	-0.173019
		lateral nucleus	LA	-0.126622
	Basal forebrain (BF)	septal nuclei	SptN	0.385067
		substantia innominata	SI	0.110739
	Globus pallidus (GP)	globus pallidus, external segment	GPe	1.00141
		globus pallidus, internal segment	GPi	0.906294
	Striatum (Str)	body of the caudate nucleus	BCd	-0.303747
		head of the caudate nucleus	HCd	-0.506769
		tail of the caudate nucleus	TCd	-0.522897
		nucleus accumbens	Acb	-0.555525
		putamen	Pu	-0.269622
	Claustrum (Cl)	claustrum	Cl	-0.293664
	Epithalamus (ET)	habenular nuclei	Hb	0.784283
		paraventricular nuclei of thalamus	Pa	1.88657
		pineal gland	PIN	0.0484667
	Hypothalamus (Hy)	anterior hypothalamic area	AHA	-0.147408
		lateral hypothalamic area, anterior region	LHA	0.295827
		paraventricular nucleus of the hypothalamus	PVH	-0.0806833
		supraoptic nucleus	SO	-0.15121
		lateral hypothalamic area, mammillary region	LHM	0.157047
		mammillary body	MB	0.08912
		posterior hypothalamic area	PHA	-0.08345
		supramammillary nucleus	SuM	-0.000591667
		tuberomammillary nucleus	TM	-0.310725
		preoptic region	PrOR	-0.0903917
		arcuate nucleus of the hypothalamus	ARH	0.0549333
		dorsomedial hypothalamic nucleus	DMH	0.0912417
		lateral hypothalamic area, tuberal region	LHT	0.427729
		lateral tuberal nucleus	LTu	-0.127092
		perifornical nucleus	PeF	0.0234292
		ventromedial hypothalamic nucleus	VMH	-0.127663
	Subthalamus (SbT)	subthalamus	SbT	0.567772
	Dorsal thalamus (DT)	anterior group of nuclei	DTA	0.223625
		caudal group of intralaminar nuclei	ILc	0.975989
		dorsal lateral geneiculate nucleus	LGd	0.273453
		lateral group of nuclei, dorsal division	DTLd	-0.0238528
		lateral group of nuclei, ventral division	DTLv	0.243903
		medial geniculate complex	MG	0.125342
		medial group of nuclei	DTM	-0.0589111
		posterior group of nuclei	DTP	-0.000133333
		rostral group of intralaminar nuclei	ILr	-0.187167
	Ventral thalamus (VT)	ventral thalamus	VT	0.923394
	Mesencephalon (MES)	inferior colliculus	IC	0.352067
		superior colliculus	SC	0.0535875
		central gray substance of midbrain	CGMB	2.27627
		Edinger-Westphal nucleus	EW	0.123125
		interstitial nucleus of Cajal	ICjl	0.579942
		midbrain raphe nuclei	MBRa	0.0280833
		midbrain reticular formation	MBRF	0.160108
		nucleus of Darkschewitsch	Dk	0.0749333
		oculomotor nuclear complex	3	0.689879
		red nucleus	RN	0.8727
		substantia nigra	SN	0.632392
		trochlear nucleus	4	0.291017
		ventral tegmental area	VTA	0.42175
		pretectal region	PTec	0.248756
	Cerebellar cortex (CbCx)	I-II	Ve-I-II	0.784911
		III	Ve-III	0.822346
		IV	Ve-IV	0.815663
		V	Ve-V	0.783558
		VI	Ve-VI	0.997738
		VIIAf	Ve-VIIAf	0.917517
		VIIAt	Ve-VIIAt	1.13367
		VIIB	Ve-VIIB	0.813308
		VIIIA	Ve-VIIIA	0.929763
		VIIIB	Ve-VIIIB	0.859917
		IX	Ve-IX	0.753758
		X	Ve-X	0.790872
		III	Cb-III	0.937933
		IV	Cb-IV	0.926008
		V	Cb-V	0.877972
		VI	Cb-VI	0.930075
		crus I	Cb-Crus I	0.996981
		crus II	Cb-Crus II	0.948144
		VIIB	Cb-VIIB	0.960903
		VIIIA	Cb-VIIIA	0.935442
		VIIIB	Cb-VIIIB	0.907453
		IX	Cb-IX	1.10235
		X	Cb-X	1.09263
	Cerebellar nuclei (CbN)	dentate nucleus	Dt	0.960781
		emboliform nucleus	Emb	0.604972
		fastigial nucleus	Fas	0.890528
		globose nucleus	Glo	0.629171
	Basal part of pons (Bpons)	pontine nuclei	Pn	0.422389
	Pontine tegmentum (PTg)	abducens nucleus	6	0.808727
		central gray of the pons	CGPo	0.64995
		facial motor nucleus	7	0.481073
		lateral parabrachial nucleus	LPB	0.291467
		locus ceruleus	LC	-0.394496
		medial parabrachial nucleus	MPB	0.48883
		nucleus subceruleus	SubC	0.622357
		pontine raphe nucleus	RPn	0.648777
		paramedian pontine reticular formation	PPRF	0.517731
		superior olivary complex	SOC	1.15823
		trigeminal nuclei	5	0.823633
	Myelencephalon (MY)	arcuate nucleus of medulla	Arc	0.232736
		central glial substance	CGS	2.77726
		cochlear nuclei	8Co	0.8212
		cuneate nucleus	Cu	0.817692
		dorsal motor nucleus of the vagus	10	0.198154
		gracile nucleus	Gr	0.962433
		hypoglossal nucleus	12	0.629263
		inferior olivary complex	IO	1.05804
		central medullary reticular group	CMRt	0.716987
		gigantocellular group	GiRt	0.742744
		lateral medullary reticular group	LMRt	0.739628
		raphe nuclei of medulla	RaM	0.474644
		spinal trigeminal nucleus	Sp5	0.625489
		vestibular nuclei	8Ve	0.967717
	White matter (WM)	corpus callosum	cc	0.944508
		cingulum bundle	cgb	2.30973
	sulci & spaces (SS)	choroid plexus of the lateral ventricle	CPLV	1.12756

## Sheet: 篩選z-score
	Z-score >=1and <=-1
	Structure_name	Structure_abbreviation	Z-score
	inferior frontal gyrus, triangular part	trIFG	-1.05301
	lateral orbital gyrus	LOrG	-1.02405
	dentate gyrus	DG	-1.98971
	CA1 field	CA1	-1.0251
	CA2 field	CA2	-1.48962
	CA3 field	CA3	-1.15911
	transverse gyri	TG	-1.01669
	globus pallidus, external segment	GPe	1.00141
	paraventricular nuclei of thalamus	Pa	1.88657
	central gray substance of midbrain	CGMB	2.27627
	VIIAt	Ve-VIIAt	1.13367
	IX	Cb-IX	1.10235
	X	Cb-X	1.09263
	superior olivary complex	SOC	1.15823
	central glial substance	CGS	2.77726
	inferior olivary complex	IO	1.05804
	cingulum bundle	cgb	2.30973
	choroid plexus of the lateral ventricle	CPLV	1.12756
